# Supplementary material for: VapA/Scs2 sustains polarized growth in Aspergillus nidulans by maintaining AP-2-mediated apical endocytosis
Source: Microb Cell. 2026 Feb 4;13:63–85. doi: 10.15698/mic2026.02.868 (PMC12925633; doi:10.15698/mic2026.02.868)
Supplement: Supplementary file 2 [file mic-13-063-s02.xlsx]

## Sheet: Strains used
Name	Genotype	Reference
TNO2A7	ΔnkuA::argB pyrG89 pyroA4 riboB2	Nayak et al., 2006
wt	pabaA1	wild-type reference strain
ΔvapA	(AN4406)vapAΔ::AFpyrG nkuAΔ::argB pyroA4 riboB2 pyrG89	This study
ΔvapA	(AN4406)vapAΔ::AFpyrG pantoB100	This study
ΔtcbA	(AN9149)tcbAΔ::AFpyrG89 pyrG89 riboB2 pyroA4 nkuAΔ::argB	This study
ΔistA	(AN2477)ist2AΔ::AFriboB2 nkuAΔ::argB pyroA4 riboB2 pyrG89	This study
ΔistB	(AN7165)ist2BΔ::AFpyrG nkuAΔ::argB pyroA4 riboB2 pyrG89	This study
thiAp-tcbB	thiAp-FLAG-AN5624(TcbB)::AFriboB pyrG89 riboB2 pyroA4 nkuAΔ::argB	This study
ΔistA/ΔistB	(AN2477)ist2AΔ::AFriboB2 (AN7165)ist2BΔ::AFpyrG nkuAΔ::argB pyroA4 riboB2 pyrG89	This study
ΔtcbA/thiAp-tcbB	AN9149(TcbA)Δ::AFpyrG89 thiAp-FLAG-AN5624(TcbB)::AFriboB pyrG89 riboB2 pyroA4 nkuAΔ::argB	This study
gfp-vapA	GFP-vapA::AFpyrG nkuAΔ::argB pyroA4 riboB2 pyrG89	This study
vapA-ΔTM-gfp	vapA-ΔTM-GFP::AFpyrG nkuAΔ::argB pyroA4 riboB2 pyrG90	This study
vapA-gfp-TM	vapA-GFP-TM::AFpyrG nkuAΔ::argB pyroA4 riboB2 pyrG91	This study
vapA-gfp	vapA-GFP::AFpyrG nkuAΔ::argB pyroA4 riboB2 pyrG92	This study
ΔvapA gpdA-gfp-vapA	(AN4406)vapAΔ::AFpyrG pantoB100 pGEM-gpdA-GFP-(GA)x5-AN4406/vapA-trpC-panB	This study
ΔvapA gpdA-vapA-ΔΤΜ-gfp	(AN4406)vapAΔ::AFpyrG pantoB100 pGEM-gpdA-AN4406/vapAΔΤΜ-GFP-TM-trpC-panB	This study
ΔvapA gpdA-vapA-gfp-TM	(AN4406)vapAΔ::AFpyrG pantoB100 pGEM-gpdA-AN4406/vapAΔΤΜ-GFP-trpC-panB	This study
wt gpdA-gfp-vapA	ΔuapA UapC::pyrG ΔazgA ΔFcyB::argB ΔFurD::riboB ΔFurA::riboB ΔcntA pabaA1 pantoB100 pGEM-gpdA-GFP-(GA)x5-AN4406/vapA-trpC-panB	This study
wt mCherry-vapA	pyrG89 argB2 pabaA1 pantoB100 pGEM gpdAp-mCherry-(GA)x2-AN4406/vapA-trpC-panB	This study
ΔvapA gpdA-mCherry-vapA	(AN4406)vapAΔ::AFpyrG pantoB100 gpdAp-mCherry-(GA)x2-AN4406/vapA-trpC-panB	This study
wt gpdA-gfp-vapA sec63-mCherry	sec63-mCherry::pyrG pGEM-gpdA-GFP-(GA)x5-AN4406/vapA-trpC-panB pabaA1	This study
wt gpdA-gfp-vapA mrfp-PHosbp	pyroA4::[pyroA-gpdAmini-mrfp-PHOSBP] pGEM-gpdA-GFP-(GA)x5-AN4406/vapA-trpC-panB inoB2 wA4	This study
wt gpdA-gfp-vapA sec63-mCherry	pyroA4::[pyroAmut::gpdAminip::mcherry::sedV] pGEM-gpdA-GFP-(GA)x5-AN4406/vapA-trpC-panB inoB2 wA4	This study
wt sec63-mCherry	sec63-mCherry::pyrG pabaA1 pantoB100	Markina-Iñarrairaegui et al. 2013
ΔvapA sec63-mCherry uapA-gfp	(AN4406)scs2Δ::AFpyrG sec63-mCherry::pyrG uapAΔ::uapA-GFPL::AFriboB2 pabaA1 pantoB100	This study
wt tcbA-gfp	AN9149/(TcbA)-gfp::AFpyrG pyrG89 riboB2 pyroA4 nkuAΔ::argB	This study
ΔvapA tcbA-gfp	ΑΝ4406:: AFriboB AN9149 (TcbA)-gfp::AFpyrG pyrG89 riboB2 pyroA4 nkuAΔ::argB	This study
wt mrfp-PHosbp	MAD2013: [pyroA-gpdAmini-mrfp-PHOSBP]pyroA4 inoB2 niiA4 wA4	Pantazopoulou et al., 2009
ΔvapA dnfA-gfp mrfp-PHosbp	(AN4406)vapAΔ::AFpyrG dnfA-GFP::AFpyrG [pyroA-gpdAmini-mrfp-PHOSBP]pyroA4 pyroA4 pyrG89 wA4	This study
wt mCherry-sedV	MAD2808: pyroA4::[pyroAmut::gpdAminip::mcherry::sedV] nkuAΔ::bar, wA4, niiA4 inoB2	Pantazopoulou et al., 2009
ΔvapA mCherry-sedV	(AN4406)vapAΔ::AFpyrG pyroA4::[pyroAmut::gpdAminip::mcherry::sedV] pantoB100 inoB2	This study
wt AKL-mRFP	pGEM-gpdAp-mRFPAKL-trpC-panB pantoB100 biA1	Galanopoulou et al., 2014
ΔvapA AKL-mRFP	(AN4406)vapAΔ::AFpyrG pGEM-gpdAp-mRFPAKL-trpC-panB pyroA4 biA1	This study
wt PHplcδ-gfp	[gpdA::gfp::PHdomPLCb12]-argBmut::argB2 pabaA1 yA2	Pantazopoulou et al., 2009
ΔvapA PHplcδ-gfp	(AN4406)vapAΔ::pabaA1 [gpdA::gfp::PHdomPLCb12]-argBmut::argB2 pabaA1 yA2	This study
ΔvapA H1-mRFP	(AN4406)vapAΔ::AFpyrG LO:1516 H1-mRFP::AFriboB pyroA4 pyrG89 riboB2 nkuAΔ::argB	This study
H1-mRFP	LO:1516 H1-mRFP::AFriboB nkuAΔ::argB pyrG89 pyroA4 riboB2	Ramón et al., 2000
wt dnfA-gfp	dnfA-GFP::AFpyrG nkuAΔ::argB pyrG89 pabaA1 pyroA4	Schultzhaus et al., 2015
ΔvapA dnfA-gfp	(AN4406)vapAΔ::AFpyrG dnfA-GFP::AFpyrG pyroA4	This study
wt dnfB-gfp	dnfB-GFP::AFpyrG nkuAΔ::argB pyrG89 pabaA1 pyroA4	Schultzhaus et al., 2015
ΔvapA dnfB-gfp	(AN4406)vapAΔ::AFpyrG dnfB-GFP::AFpyrG nkuAΔ::argB pyrG89 pabaA1 pyroA4	This study
ΔdnfA	dnfAΔ::AFriboB nkuAΔ::argB pyrG89 pyroA4	Schultzhaus et al., 2015
ΔdnfB	dnfBΔ::AFriboB nkuAΔ::argB pyrG89 pyroA4	Schultzhaus et al., 2015
Δap2σ	Ap2σΔ::AFriboB nkuAΔ::argB pyroA4 riboB2 pyrG89	Martzoukou et al., 2017
Δap2σ/ΔvapA dnfA-gfp	(AN0722)Ap2σΔ::AFriboB (AN4406)vapAΔ::AFpyrG dnfA-GFP::AFpyrG pyroA4	This study
wt alcAp-synA-gfp	alcAp-GFP-synA::AFpyrG nkuAΔ::argB pyroA4 riboB2 pyrG89	Dimou et al.,2020
ΔvapA alcAp-synA-gfp sec63-mCherry	(AN4406)vapAΔ::AFpyroA alcAp-GFP-synA::AFpyrG sec63-mCherry::pyrG pyroA4 riboB2 pyrG89	This study
wt gfp-chsB	GFP-chsB::AFpyrG pyrG89 pabaA1	Sagia et al., 2024	this study
ΔvapA gfp-chsB	(AN4406)vapAΔ::AFpyrG GFP-chsB::AFpyrG	This study
wt mCherry-synA	fwA1 pyrG89 pyroA4 nicA2 nkuAΔ::argB AFpyG-mcherry-synA yA::AFpyroA tpmAp-gfp-tpmA	Martzoukou et al., 2017
Δap2σ mCherry-synA	ap2Δ mCherry-SynA GFP-TmpA yA2 (2)	Martzoukou et al., 2017
Δap2σ dnfA-gfp	dnfA-GFP::AFpyrG Ap2σΔ::AFriboB nkuAΔ::argB pyrG89 pyroA4 (7)	Martzoukou et al., 2017
Δap2σ dnfB-gfp	ap2σΔ::AFriboB DnfB-GFP::AFpyrG nkuAΔ::argB pyrG89 pyroA4 (2)	Martzoukou et al., 2017
Δap2σ gfp-chsB	GFP-chsB::AFpyrG ap2σΔ::AFriboB nkuAΔ::argB pyrG89 riboB2 pyroA4	Martzoukou et al., 2017
wt ap2σ-mrfp	ap2σ-(5xGA)mRFP::AFpyrG nkuAΔ::argB pyroA4 riboB2 pyrG89	This study
ΔvapA ap2σ-mrfp	(AN4406)vapAΔ::AFpyrG ap2σ-(5xGA)mRFP::AFpyrG pyroA4	This study
ΔvapA/Δerg11Α/thiAp-erg11B	ΔΑΝ4406::ΑFriboB AN1901Δ::AFpyrG thiAp-AN8283::AFriboB nkuAΔ::argB pyrG89 pyroA4 riboB2 pantoB	This study
ΔvapA/Δerg4A/Δerg4B	ΔΑΝ4406::ΑFriboB AN2684Δ::AFpyrG AN10648Δ::AFriboB nkuAΔ::argB pyrG89 pyroA4 riboB2	This study
ΔvapA/thiAp-pisA	ΔΑΝ4406::AFpyrG thiAp-AN0913::AFpyrG nkuAΔ::argB pyrG89 pyroA4 riboB2 pantoB	This study
ΔvapA/thiAp-basA	ΔΑΝ4406::AFpyrG thiAp-AN0640::AFpyrG nkuAΔ::argB pyrG89 pyroA4 riboB2 pantoB	This study
Δerg11Α/thiAp-erg11B	AN1901Δ::AFpyrG thiAp-AN8283::AFriboB nkuAΔ::argB pyrG89 pyroA4 riboB2	Dionysopoulou et al., 2021
Δerg4A/Δerg4B	AN2684Δ::AFpyrG AN10648Δ::AFriboB nkuAΔ::argB pyrG89 pyroA4 riboB2	Dionysopoulou et al., 2021
thiAp-pisA	thiAp-AN0913::AFpyrG nkuAΔ::argB pyrG89 pyroA4 riboB2	Dionysopoulou et al., 2021
thiAp-basA	thiAp-AN0640::AFpyrG nkuAΔ::argB pyrG89 pyroA4 riboB2	Dionysopoulou et al., 2021
ΔvapA myoA-gfp	ΔΑΝ4406::ΑFpyrG AN1558(myoA)-(5xGA)GFP::AFpyrG nkuAΔ::argB pyrG89 pyroA4 riboB2 pantoB	This study
wt myoA-gfp	AN1558(myoA)-(5xGA)GFP::AFpyrG nkuAΔ::argB pyrG89 pyroA4 riboB2	Martzoukou et al., 2017
ΔvapA slab-gfp	ΔΑΝ4406::AFpyrG slaB-GFP::AFpyrG pyrG pyroA4 riboB2 argB2 Δnku::argB	This study
wt slab-gfp	slaB-GFP::AFpyrG pyrG pyroA4 argB2, Δnku::argB	Araujo‐Bazán et al., 2008
ΔvapA abpA-dsRed	ΔΑΝ4406::AFpyrG [abpA-mRFP::AFpyrG] pabaA1	This study
wt abpA-dsRed	yA2, pabaA1, pyrG89, [abpA-mRFP::AFpyrG]	Araujo‐Bazán et al., 2008
ΔvapA saga-gfp	ΔΑΝ4406::ΑFpyrG sagA/end3-GFP::AFpyrG nkuAΔ::argB riboB2 pyroA4 pyrG89 pantoB	This study
wt sagA-gfp	sagA/end3-GFP::AFpyrG nkuAΔ::argB riboB2 pyroA4 pyrG89	Karachaliou et al.,2013
Δap2σ abpA-dsRed	(AN0722)Ap2σΔ::AFriboB [abpA-mRFP::AFpyrG] pabaA1 pyrG89	Martzoukou et al., 2017
Δap2σ slaB-gfp	ap2σΔ::AFriboB slaB-GFP::AFpyrG nkuAΔ::argB pyroA4	Martzoukou et al., 2017
Δap2σ sagA-gfp	ap2σΔ::AFriboB sagA-GFP::AFpyrG pabaA1 pyroA4	Martzoukou et al., 2017
Δap2σ myoA-gfp	ΔΑΝ4406::AFriboB AN1558(myoA)-(5xGA)GFP::AFpyrG nkuAΔ::argB pyrG89 pyroA4 riboB2	Martzoukou et al., 2017
thiAp-myoA dnfA-gfp	DnfAGFP::AFpyrG thiAp-AN1558(myoA)::AFpyrG nkuAΔ::argB pyrG89 pyroA4 riboB2	Martzoukou et al., 2017
thiAp-slaB dnfA-gfp	dnfA-GFP::AFpyrG slaB::thiAp-slaB::AFriboB nkuAΔ::argB pyroA4 riboB2 pyrG89	Martzoukou et al., 2017
thiAp-myoA gfp-chsB	thiAp-myoA::AFpyrG GFP-chsB::AFpyrG pabaA1	Martzoukou et al., 2018
thiAp-slaB gfp-chsB	GFP-chsB::AFpyrG slaB::thiAp-slaB::AFriboB nkuAΔ::argB pyroA4 riboB2 pyrG89	Martzoukou et al., 2018
wt palI-gfp	pGEM-alcAp-PalI-GFP::panto pyrG89 pabaA1 argB nkuA?	Dimou et al.,2022	????
ΔvapA palI-gfp	ΔvapA/ΔAN4406::AFpyrG pGEM-alcAp-PalI-GFP::pantoB pyrG89 pabaA1 nkuA?	This study
wt uapA-gfp	ΔuapA::uapA-gfp::AFriboB ΔuapC::AfpyrG ΔnkuA::argB pabaA1 pyroA4 riboB2	Evangelinos et al., 2016
ΔvapA uapA-gfp	(AN4406)vapAΔ::AFpyroA uapAΔ::uapA-GFPL nkuAΔ::argB pyrG89 pyroA4	This study
wt pmaA-gfp	TNO2A7 AN4859-(5xGA)GFP::AFpyrG nkuAΔ::argB pyrG89 riboB2 pyroA4	Dimou et al.,2022
ΔvapA pmaA-gfp	(AN4406)vapAΔ::AFpyrG AN4859-(5xGA)GFP::AFpyrG pantoB100	This study
alcAp-gfp-oshB	oshB(p)-gfp-oshB(AN3424) pyroA4	Buhler et al.
ΔvapA alcAp-gfp-oshB	(AN4406)vapAΔ::AFpyroA oshB(p)-gfp-oshB(AN3424)	This study
wt sac1-GFP	(AN3841)sac1-GFP::AFpyrG nkuAΔ::argB pyroA4 riboB2 pyrG89	This study
ΔvapA sac1-GFP	(AN4406)vapAΔ::AFpyroA (AN3841)sac1-GFP::AFpyrG nkuAΔ::argB pyroA4 riboB2 pyrG89	This study
thiAp-sac1 DnfA-GFP	DnfA-GFP::AFpyrG thiAp-AN3841::AFriboB nkuAΔ::argB pyrG89 pyroA4 riboB2	This study
ΔvapA thiAp-sac1	(AN4406)vapAΔ::AFpyrG DnfA-GFP::AFpyrG thiAp-AN3841::AFriboB pantoB100	This study
mCherry-vapA sac1-gfp	gpdAp-mCherry-(GA)x2-AN4406/vapA-trpC-panB (AN3841)sac1-GFP::AFpyrG pyrG89 argB2 pabaA1 pantoB100	This study
